# Supplementary material for: MiR-126 Is an Independent Predictor of Long-Term All-Cause Mortality in Patients with Type 2 Diabetes Mellitus
Source: J Clin Med. 2021 May 28;10(11):2371. doi: 10.3390/jcm10112371 (PMC8198825; doi:10.3390/jcm10112371)
Supplement: Supplementary file 1 [file jcm-10-02371-s001.zip]

Archive with 3 entries (3 files):
- Table S2.pdf
- Table S3.pdf
- Table_S1.pdf
